# Supplementary material for: A plant NLR receptor employs ABA central regulator PP2C-SnRK2 to activate antiviral immunity
Source: Nat Commun. 2024 Apr 13;15:3205. doi: 10.1038/s41467-024-47364-8 (PMC11016096; doi:10.1038/s41467-024-47364-8)
Supplement: Supplementary file 4 — Source Data [file 41467_2024_47364_MOESM4_ESM.zip]

Archive with 16 entries (15 files):
- Source data/
- Source data/Fig. 1.xlsx
- Source data/Fig. 2.xlsx
- Source data/Fig. 3.xlsx
- Source data/Fig. 5.xlsx
- Source data/Original  Blot Figures.pdf
- Source data/Supplementary Fig. 12.xlsx
- Source data/Supplementary Fig. 13.xlsx
- Source data/Supplementary Fig. 14.xlsx
- Source data/Supplementary Fig. 17.xlsx
- Source data/Supplementary Fig. 20.xlsx
- Source data/Supplementary Fig. 25.xlsx
- Source data/Supplementary Fig. 3.xlsx
- Source data/Supplementary Fig. 5.xlsx
- Source data/Supplementary Fig. 6.xlsx
- Source data/Supplementary Fig. 8.xlsx
