# Supplementary material for: A plant NLR receptor employs ABA central regulator PP2C-SnRK2 to activate antiviral immunity
Source: Nat Commun. 2024 Apr 13;15:3205. doi: 10.1038/s41467-024-47364-8 (PMC11016096; doi:10.1038/s41467-024-47364-8)
Supplement: Supplementary file 4 — Source Data [file 41467_2024_47364_MOESM4_ESM.zip › Source data/Fig. 1.xlsx]

## Sheet: Fig. 1d
Source data for Figure 1d
NbABF2
Sw-5b			NSm			Sw-5b+NSm
rep 1	rep 2	rep 3	rep 1	rep 2	rep 3	rep 1	rep 2	rep 3
1.03028	1.09189	0.888928	1.19113	0.661089	1.00955	2.19894	3.19856	2.21225

## Sheet: Fig. 1e
Source data for Figure 1e
NbABF4
Sw-5b			NSm			Sw-5b+NSm
rep 1	rep 2	rep 3	rep 1	rep 2	rep 3	rep 1	rep 2	rep 3
1.2315	0.942925	0.861172	0.835445	0.673341	0.944876	5.04773	4.1805	5.16965

## Sheet: Fig. 1f
Source data for Figure 1f
NbRAB18
Sw-5b			NSm			Sw-5b+NSm
rep 1	rep 2	rep 3	rep 1	rep 2	rep 3	rep 1	rep 2	rep 3
1.0411	0.830231	1.15693	1.19157	0.928626	0.980201	3.39877	2.43157	3.94494

## Sheet: Fig. 1g
Source data for Figure 1g
ABA Content (ng/g FW)
Sw-5b			Sw-5b+NSm
rep 1	rep 2	rep 3	rep 1	rep 2	rep 3	P value
23.9084	17.332	17.4789	133.829	148.884	144.046	1.6e-05

## Sheet: Fig. 1k
Source data for Figure 1k
SlABF2
Mock			TSWV
rep 1	rep 2	rep 3	rep 1	rep 2	rep 3
0.978445	1.02618	0.995955	1.60269	1.60939	1.73163

## Sheet: Fig. 1l
Source data for Figure 1l
SlRAB18
Mock			TSWV
rep 1	rep 2	rep 3	rep 1	rep 2	rep 3
0.802818	1.096	1.1365	3.15586	3.85404	4.7838

## Sheet: Fig. 1m
Source data for Figure 1m
SlTAS14
Mock			TSWV
rep 1	rep 2	rep 3	rep 1	rep 2	rep 3
0.99987	1.48388	0.673998	3.6283	3.76133	4.55249

## Sheet: Fig. 1n
Source data for Figure 1n
ABA Content (ng/g FW)
Mock			TSWV
rep 1	rep 2	rep 3	rep 1	rep 2	rep 3
376.936	455.368	448.542	689.237	666.519	573.275
