# Supplementary material for: A plant NLR receptor employs ABA central regulator PP2C-SnRK2 to activate antiviral immunity
Source: Nat Commun. 2024 Apr 13;15:3205. doi: 10.1038/s41467-024-47364-8 (PMC11016096; doi:10.1038/s41467-024-47364-8)
Supplement: Supplementary file 4 — Source Data [file 41467_2024_47364_MOESM4_ESM.zip › Source data/Fig. 2.xlsx]

## Sheet: Fig. 2a
Source data for Figure 2a
TSWV N
0 μM ABA			100 μM ABA
rep 1	rep 2	rep 3	rep 1	rep 2	rep 3
18.2191	12.4427	9.85132	2.85335	3.63826	0.096328

## Sheet: Fig. 2c
Source data for Figure 2c
TSWV N
0 μM ABA			100 μM ABA
rep 1	rep 2	rep 3	rep 1	rep 2	rep 3
88.3227	138.205	129.397	0.52308	0.899819	2.1246

## Sheet: Fig. 2f
Source data for Figure 2f
NbABF2									NbRAB18
WT			Nbpp2c4-5			Nbpp2c4-10			WT			Nbpp2c4-5			Nbpp2c4-10
rep 1	rep 2	rep 3	rep 1	rep 2	rep 3	rep 1	rep 2	rep 3	rep 1	rep 2	rep 3	rep 1	rep 2	rep 3	rep 1	rep 2	rep 3
0.956138	1.13807	0.918991	2.26423	1.81129	2.18947	2.45196	2.78642	2.73471	1.04291	0.843734	1.13644	4.55086	4.72424	2.8714	2.6521	2.51464	4.37405

## Sheet: Fig. 2h
Source data for Figure 2h
WT		Nbpp2c4
1	1.05961	0.51102	0.346897

## Sheet: Fig. 2i
Source data for Figure 2i
SlABF2						SlRAB18
TRV-Gus			TRV-SlPP2C4			TRV-Gus			TRV-SlPP2C4
rep 1	rep 2	rep 3	rep 1	rep 2	rep 3	rep 1	rep 2	rep 3	rep 1	rep 2	rep 3
0.80599	0.922636	1.34475	2.76223	2.01927	1.88993	1.05546	0.903681	1.04844	2.46848	3.37855	3.59074

## Sheet: Fig. 2k
Source data for Figure 2k
TRV-Gus		TRV-SlPP2C4
1	0.918504	0.148747	0.0916883
