# Supplementary material for: A plant NLR receptor employs ABA central regulator PP2C-SnRK2 to activate antiviral immunity
Source: Nat Commun. 2024 Apr 13;15:3205. doi: 10.1038/s41467-024-47364-8 (PMC11016096; doi:10.1038/s41467-024-47364-8)
Supplement: Supplementary file 4 — Source Data [file 41467_2024_47364_MOESM4_ESM.zip › Source data/Fig. 3.xlsx]

## Sheet: Fig. 3a
Source data for Figure 3a
NbABF2									NbRAB18
EV			NbSnRK2.3			NbSnRK2.4			WT			NbSnRK2.3			NbSnRK2.4
rep 1	rep 2	rep 3	rep 1	rep 2	rep 3	rep 1	rep 2	rep 3	rep 1	rep 2	rep 3	rep 1	rep 2	rep 3	rep 1	rep 2	rep 3
0.99729	1.0154	0.987509	1.27886	1.26752	1.35126	1.18778	1.24136	1.21863	1.01708	1.03045	0.954149	2.15692	1.66608	1.63869	1.76476	1.77236	1.48267

## Sheet: Fig. 3e
Source data for Figure 3e
Relative fluorescence signal intensity
dsGus			dsNbSnRK2.3/2.4
rep 1	rep 2	rep 3	rep 1	rep 2	rep 3
4.402	5.726	5.32	12.097	23.235	16.387

## Sheet: Fig. 3h
Source data for Figure 3h
Number of HR loci
dsGus							dsSnRK2.3/2.4
rep 1	rep 2	rep 3	rep4	rep 5	rep 6	rep7	rep 1	rep 2	rep 3	rep 4	rep 5	rep 6	rep 7
15	10	14	16	3	2	2	35	40	37	25	9	8	11
