# Supplementary material for: A plant NLR receptor employs ABA central regulator PP2C-SnRK2 to activate antiviral immunity
Source: Nat Commun. 2024 Apr 13;15:3205. doi: 10.1038/s41467-024-47364-8 (PMC11016096; doi:10.1038/s41467-024-47364-8)
Supplement: Supplementary file 4 — Source Data [file 41467_2024_47364_MOESM4_ESM.zip › Source data/Fig. 5.xlsx]

## Sheet: Fig. 5b
Source data for Figure 5b
Stomatal aperture (Width/length)
Sw-5b	NSm	Sw-5b+NSm		P value
0.448816	0.574049	0.198152	Sw-5b&Sw-5b+NSm	1.11448e-27
0.422429	0.666983	0.363576	Sw-5b&Sw-5b+NSm	3.71e-45
0.450898	0.650854	0.340629
0.473816	0.706282	0.363461
0.434942	0.625207	0.353857
0.410054	0.33097	0.382578
0.432023	0.652016	0.511439
0.431728	0.518539	0.304264
0.507798	0.470097	0.429406
0.493818	0.483388	0.377731
0.399536	0.463751	0.487526
0.486532	0.490081	0.255644
0.512284	0.417347	0.313024
0.36661	0.438323	0.396942
0.448447	0.521242	0.290725
0.480578	0.447799	0.374247
0.496895	0.390418	0.367986
0.44009	0.585289	0.332294
0.499328	0.592941	0.477965
0.488901	0.70253	0.388751
0.413746	0.646708	0.349667
0.452622	0.600605	0.46482
0.438212	0.473654	0.320147
0.424528	0.71925	0.31622
0.49493	0.571777	0.365232
0.615286	0.525977	0.308287
0.445082	0.451452	0.352575
0.461626	0.454881	0.344205
0.523502	0.592027	0.334547
0.491605	0.57484	0.279454
0.504345	0.545768	0.365617
0.560488	0.434386	0.21606
0.476981	0.554121	0.22014
0.594454	0.71828	0.307469
0.639509	0.578055	0.270958
0.574069	0.459681	0.29727
0.619251	0.580896	0.286044
0.477573	0.55787	0.300767
0.636065	0.78065	0.267618
0.45267	0.590838	0.320048
0.680194	0.48932	0.28653
0.463919	0.639711	0.281957
0.438135	0.484111	0.278164
0.551876	0.490401	0.286664
0.452436	0.597354	0.461998
0.419137	0.542554	0.151785
0.536329	0.464439	0.260147
0.478954	0.510479	0.351576
0.439676	0.606535	0.280226
0.41232	0.654127	0.255621
0.406185	0.422015	0.373405
0.384186	0.597877	0.446983
0.443809	0.550597	0.106765
0.473293	0.504413	0.278992
0.451916	0.556269	0.141045
0.441322	0.575772	0.359613
0.343566	0.59958	0.20393
0.458106	0.502513	0.29972
0.38819	0.583093	0.330011
0.392329	0.573413	0.385181
0.519133	0.465894	0.267989
0.441428	0.546512	0.293791
0.304623	0.65116	0.311397
0.557745	0.582791	0.22466
0.381015	0.454301	0.316944
0.371919	0.45632	0.335601
0.555005	0.554951	0.333142
0.387555	0.507869	0.259354
0.421746	0.536752	0.242529
0.516006	0.562323	0.450853
0.325253	0.547823	0.362106
0.359528	0.459995	0.404319
0.414703	0.5608	0.23476
0.454788	0.534206	0.298381
0.486968	0.614921	0.29857
0.546792	0.456634	0.34967
0.398023	0.583045	0.309435
0.471655	0.371665	0.455477
0.310814	0.464942	0.403308
0.295411	0.430454	0.428405
0.403983	0.57271	0.400927
0.447717	0.534811	0.371964
0.391459	0.608804	0.513943
0.49897	0.623047	0.228047
0.433013	0.423199	0.413394
0.477998	0.704377	0.498405
0.69048	0.469809	0.394577
0.554699	0.513519	0.354087
0.540992	0.604118	0.364421
0.510543	0.724512	0.247791
0.605796	0.547243	0.330885
0.519236	0.613457	0.146162
0.651898	0.538496	0.392234
0.687131	0.439238	0.254287
0.672915	0.658349	0.312334
0.661864	0.689091	0.317422
0.58391	0.477888	0.20576
0.557583	0.704153	0.186785
0.662638	0.502095	0.226847
0.670318	0.651399	0.407077

## Sheet: Fig. 5e
Source data for Figure 5e
Stomatal aperture (Width/length)
Mock	TSWV	P value
0.462456	0.198152	4.80066e-23
0.284908	0.363576
0.239382	0.340629
0.385055	0.363461
0.357087	0.353857
0.196196	0.462456
0.367318	0.284908
0.389963	0.239382
0.507118	0.11444
0.460555	0.273056
0.332275	0.218768
0.639429	0.241731
0.577257	0.34358
0.341824	0.378019
0.433108	0.277915
0.441922	0.175405
0.450281	0.205922
0.449693	0.335911
0.440605	0.20206
0.44982	0.289929
0.569553	0.255204
0.529	0.328759
0.436376	0.256795
0.472659	0.355259
0.664304	0.233557
0.410325	0.310998
0.43738	0.331511
0.486638	0.337284
0.559031	0.37936
0.40721	0.42376
0.537479	0.467348
0.717968	0.232399
0.433212	0.469007
0.371848	0.300669
0.518093	0.236502
0.668073	0.239004
0.46302	0.33634
0.396044	0.268611
0.437264	0.297448
0.463596	0.34922
0.469291	0.273025
0.286078	0.222859
0.530089	0.265002
0.429912	0.402952
0.376002	0.366392
0.439308	0.245809
0.359298	0.278498
0.446444	0.492557
0.246901	0.297348
0.232131	0.489696
0.406026	0.464101
0.426787	0.37426
0.463417	0.26042
0.516839	0.184779
0.472659	0.455157
0.475604	0.266506
0.546262	0.473965
0.514313	0.409762
0.378531	0.405252
0.544897	0.20246
0.409228	0.138316
0.298507	0.30987
0.409739	0.236722
0.572817	0.201278
0.396565	0.252794
0.374433	0.255593
0.502295	0.323999
0.372961	0.428499
0.543737	0.253416
0.552039	0.207168
0.386348	0.260409
0.37606	0.294048
0.432717	0.248656
0.502733	0.228722
0.380735	0.288156
0.366146	0.198506
0.31694	0.252562
0.454231	0.227671
0.401557	0.308
0.359047	0.262645
0.467682	0.235199
0.625656	0.234884
0.394918	0.223601
0.41457	0.293056
0.362249	0.312445
0.324147	0.264991
0.441507	0.324641
0.354327	0.462325
0.519099	0.309182
0.485228	0.256043
0.472472	0.205041
0.517235	0.303667
0.495102	0.289667
0.438982	0.415745
0.442342	0.213479
0.305871	0.262596
0.585789	0.129582
0.566368	0.316872
0.46279	0.400011
0.480838	0.390392
