# Supplementary material for: A plant NLR receptor employs ABA central regulator PP2C-SnRK2 to activate antiviral immunity
Source: Nat Commun. 2024 Apr 13;15:3205. doi: 10.1038/s41467-024-47364-8 (PMC11016096; doi:10.1038/s41467-024-47364-8)
Supplement: Supplementary file 4 — Source Data [file 41467_2024_47364_MOESM4_ESM.zip › Source data/Supplementary Fig. 12.xlsx]

## Sheet: Supplementary Fig. 12a
Source data for Supplementary Figure 12c
Germination green ratio (%)
	WT			Nbpp2c4-5			Nbpp2c4-10
ABA(μM)	rep 1	rep 2	rep 3	rep 1	rep 2	rep 3	rep 1	rep 2	rep 3
0	97.7528	97.2222	100	100	96.9697	98.0392	98.5075	100	89.6552
2	85.2273	92	88.5714	60	50	48	20	33	30

## Sheet: Supplementary Fig. 12c
Source data for Supplementary Figure 12c
Root growth length (cm)
	WT						Nbpp2c4-5						Nbpp2c4-10
ABA(μM)	rep 1	rep 2	rep 3	rep 4	rep 5	rep 6	rep 1	rep 2	rep 3	rep 4	rep 5	rep 6	rep 1	rep 2	rep 3	rep 4	rep 5	rep 6		P value
0	1.6	1.8	2.2	1.9	1.7	1.7	2	1.6	2	1.6	1.7	2	2.1	1.9	1.6	1.9	1.7	1.7	WT&Nbpp2c4-5	4.54141e-06
0.3	1.7	1	1.2	1.2	1.1	1	0.2	0.2	0.3	0.3	0.2	0.2	0.3	0.3	0.2	0.2	0.2	0.1	WT&Nbpp2c4-10	4.69439e-06
