# Supplementary material for: A plant NLR receptor employs ABA central regulator PP2C-SnRK2 to activate antiviral immunity
Source: Nat Commun. 2024 Apr 13;15:3205. doi: 10.1038/s41467-024-47364-8 (PMC11016096; doi:10.1038/s41467-024-47364-8)
Supplement: Supplementary file 4 — Source Data [file 41467_2024_47364_MOESM4_ESM.zip › Source data/Supplementary Fig. 13.xlsx]

## Sheet: Supplementary Fig. 13a
Source data for Supplementary Figure 13a
NbABF4
WT			Nbpp2c4-5			Nbpp2c4-10
rep 1	rep 2	rep 3	rep 1	rep 2	rep 3	rep 1	rep 2	rep 3
1.04726	0.948311	1.00692	1.66727	1.56988	2.00165	1.2048	1.39762	1.34379

## Sheet: Supplementary Fig. 13c
Source data for Supplementary Figure 13c
SlPP2C4
TRV-Gus			TRV-SlPP2C4
rep 1	rep 2	rep 3	rep 1	rep 2	rep 3
0.81903	1.06194	1.14975	0.494353	0.607823	0.704676

## Sheet: Supplementary Fig. 13d
Source data for Supplementary Figure 13d
SlTAS14
TRV-Gus			TRV-SlPP2C4
rep 1	rep 2	rep 3	rep 1	rep 2	rep 3
0.939215	0.908375	1.17211	3.64221	6.44091	6.52714
