# Supplementary material for: A plant NLR receptor employs ABA central regulator PP2C-SnRK2 to activate antiviral immunity
Source: Nat Commun. 2024 Apr 13;15:3205. doi: 10.1038/s41467-024-47364-8 (PMC11016096; doi:10.1038/s41467-024-47364-8)
Supplement: Supplementary file 4 — Source Data [file 41467_2024_47364_MOESM4_ESM.zip › Source data/Supplementary Fig. 14.xlsx]

## Sheet: Supplementary Fig. 14b
Source data for Figure 14b
WT		Nbpp2c4
1.17636	0.997265	0.240684	0.0488734
