# Supplementary material for: A plant NLR receptor employs ABA central regulator PP2C-SnRK2 to activate antiviral immunity
Source: Nat Commun. 2024 Apr 13;15:3205. doi: 10.1038/s41467-024-47364-8 (PMC11016096; doi:10.1038/s41467-024-47364-8)
Supplement: Supplementary file 4 — Source Data [file 41467_2024_47364_MOESM4_ESM.zip › Source data/Supplementary Fig. 17.xlsx]

## Sheet: Supplementary Fig. 17a
Source data for Supplementary Figure 17a
NbABF4
EV			NbSnRK2.3			NbSnRK2.4
rep 1	rep 2	rep 3	rep 1	rep 2	rep 3	rep 1	rep 2	rep 3
1.12473	0.922922	0.963356	1.44178	1.69305	1.39684	1.37027	1.36042	1.70217

## Sheet: Supplementary Fig. 17b
Source data for Supplementary Figure 17b
NbABF2
EV			SlSnRK2.3			SlSnRK2.4
rep 1	rep 2	rep 3	rep 1	rep 2	rep 3	rep 1	rep 2	rep 3
0.99729	1.0154	0.987509	1.27886	1.26752	1.35126	1.23671	1.20802	1.48505

## Sheet: Supplementary Fig. 17c
Source data for Supplementary Figure 17c
NbABF4
EV			SlSnRK2.3			SlSnRK2.4
rep 1	rep 2	rep 3	rep 1	rep 2	rep 3	rep 1	rep 2	rep 3
0.921492	1.0312	1.05236	1.62806	1.47358	1.46745	1.4767	1.94061	1.58192

## Sheet: Supplementary Fig. 17d
Source data for Supplementary Figure 17d
NbRAB18
EV			SlSnRK2.3			SlSnRK2.4
rep 1	rep 2	rep 3	rep 1	rep 2	rep 3	rep 1	rep 2	rep 3
1.01708	1.03045	0.954149	2.15692	1.66608	1.63869	2.15559	1.71614	1.6369
