# Supplementary material for: A plant NLR receptor employs ABA central regulator PP2C-SnRK2 to activate antiviral immunity
Source: Nat Commun. 2024 Apr 13;15:3205. doi: 10.1038/s41467-024-47364-8 (PMC11016096; doi:10.1038/s41467-024-47364-8)
Supplement: Supplementary file 4 — Source Data [file 41467_2024_47364_MOESM4_ESM.zip › Source data/Supplementary Fig. 20.xlsx]

## Sheet: Supplementary Fig. 20b
Source data for Supplementary Figure 20b
% ion leakage
dsGUS						dsNbSnRK2.3/2.4
Sw-5b			Sw-5b+NSm			Sw-5b			Sw-5b+NSm
rep 1	rep 2	rep 3	rep 1	rep 2	rep 3	rep 1	rep 2	rep 3	rep 1	rep 2	rep 3
42.2414	50.411	48.4553	84.8066	77.7293	81.9672	48.7078	37.6045	46.7049	75	92.5267	91.7431

## Sheet: Supplementary Fig. 20d
Source data for Supplementary Figure 20d
% ion leakage
0 μM ABA						100 μM ABA
Sw-5b			Sw-5b+NSm			Sw-5b			Sw-5b+NSm
rep 1	rep 2	rep 3	rep 1	rep 2	rep 3	rep 1	rep 2	rep 3	rep 1	rep 2	rep 3
56.8966	50.9091	43.5484	82.5217	88.764	85.913	40.6408	53.2091	47.7064	84.0367	82.6886	74.5763
