# Supplementary material for: A plant NLR receptor employs ABA central regulator PP2C-SnRK2 to activate antiviral immunity
Source: Nat Commun. 2024 Apr 13;15:3205. doi: 10.1038/s41467-024-47364-8 (PMC11016096; doi:10.1038/s41467-024-47364-8)
Supplement: Supplementary file 4 — Source Data [file 41467_2024_47364_MOESM4_ESM.zip › Source data/Supplementary Fig. 25.xlsx]

## Sheet: Supplementary Fig. 25a
Source data for Supplementary Figure 25a
NbABF2
dsGUS						dsNbSnRk2.3/2.4
Sw-5b			Sw-5b+NSm			Sw-5b			Sw-5b+NSm
rep 1	rep 2	rep 3	rep 1	rep 2	rep 3	rep 1	rep 2	rep 3	rep 1	rep 2	rep 3
1.10115	1.17143	0.775241	3.19397	2.84104	2.14317	1.0126	0.660013	1.49627	1.07633	0.936808	1.01472

## Sheet: Supplementary Fig. 25b
Source data for Supplementary Figure 25b
NbABF4
dsGUS						dsNbSnRk2.3/2.4
Sw-5b			Sw-5b+NSm			Sw-5b			Sw-5b+NSm
rep 1	rep 2	rep 3	rep 1	rep 2	rep 3	rep 1	rep 2	rep 3	rep 1	rep 2	rep 3
1.02221	0.956695	1.02255	2.2738	2.18761	2.97098	1.03924	0.862997	1.11501	0.546414	1.37087	1.87608

## Sheet: Supplementary Fig. 25c
Source data for Supplementary Figure 25c
NbRAB18
dsGUS						dsNbSnRk2.3/2.4
Sw-5b			Sw-5b+NSm			Sw-5b			Sw-5b+NSm
rep 1	rep 2	rep 3	rep 1	rep 2	rep 3	rep 1	rep 2	rep 3	rep 1	rep 2	rep 3
0.742754	1.71641	0.784393	4.43908	3.20475	3.30964	1.7769	0.774306	0.726815	0.891477	1.44047	1.20183

## Sheet: Supplementary Fig. 25e
Source data for Figure 25e
Stomatal aperture (Width/length)
dsGUS		dsNbSnRK2.3/2.4
Sw-5b	Sw-5b+NSm	Sw-5b	Sw-5b+NSm		P value
0.399867	0.272461	0.434377	0.471435	Sw-5b&Sw-5b+NSm	2.62807e-17
0.358528	0.31302	0.618729	0.252822
0.422626	0.298568	0.550183	0.396491
0.417903	0.293809	0.673505	0.392747
0.590112	0.343584	0.724978	0.371935
0.452686	0.325026	0.441083	0.707699
0.633766	0.346875	0.415069	0.428319
0.692129	0.336877	0.451419	0.328542
0.800289	0.184764	0.28226	0.540959
0.687123	0.48423	0.462336	0.309607
0.652795	0.330583	0.377291	0.644861
0.294771	0.38009	0.431765	0.377847
0.474514	0.288378	0.336926	0.434315
0.432734	0.373476	0.494727	0.537755
0.395085	0.415257	0.438031	0.479266
0.400743	0.326578	0.593585	0.307794
0.63996	0.39935	0.253278	0.49138
0.552164	0.423548	0.571318	0.499026
0.739112	0.291221	0.285861	0.511625
0.530253	0.417726	0.403922	0.428805
0.73057	0.354895	0.487585	0.470201
0.372774	0.353546	0.420851	0.464432
0.43744	0.218125	0.504634	0.553581
0.403714	0.552977	0.428288	0.644725
0.415792	0.345084	0.314277	0.58517
0.348811	0.250009	0.54577	0.347505
0.38516	0.413027	0.491189	0.490809
0.372178	0.277634	0.25416	0.381427
0.515816	0.341835	0.482932	0.333626
0.498735	0.231488	0.358696	0.388227
0.605761	0.321293	0.409767	0.445683
0.430949	0.255669	0.351095	0.534415
0.40672	0.277762	0.537591	0.470043
0.240361	0.36372	0.293613	0.442308
0.374744	0.313975	0.349769	0.57166
0.458133	0.393341	0.443678	0.396679
0.428577	0.244316	0.508321	0.486447
0.48003	0.276404	0.29908	0.514209
0.519245	0.468	0.458465	0.403844
0.352298	0.302892	0.426376	0.62976
0.470993	0.367693	0.462242	0.445707
0.390488	0.368137	0.444744	0.618969
0.27143	0.43191	0.526093	0.533061
0.444218	0.331289	0.537028	0.425781
0.459616	0.267094	0.470757	0.508362
0.312534	0.326858	0.514887	0.514775
0.542476	0.259487	0.599854	0.276028
0.376034	0.475684	0.366033	0.456845
0.403375	0.461136	0.567699	0.477509
0.568006	0.370988	0.509908	0.511595
0.359612	0.389217	0.517044	0.460796
0.57261	0.35784	0.368842	0.515749
0.621944	0.285788	0.643418	0.466759
0.51806	0.280377	0.353194	0.452743
0.469619	0.271906	0.432685	0.499366
0.40809	0.418813	0.513177	0.609224
0.287358	0.326388	0.51043	0.666842
0.409883	0.397124	0.411673	0.4486
0.462986	0.434453	0.465361	0.448842
0.507329	0.398025	0.488027	0.467771
0.514874	0.4406	0.601768	0.432478
0.388981	0.323284	0.335775	0.545062
0.413691	0.238912	0.545072	0.539537
0.358781	0.470521	0.523735	0.444705
0.596798	0.290145	0.562012	0.527046
0.443838	0.439302	0.591096	0.542503
0.501108	0.470307	0.427017	0.425325
0.470129	0.36071	0.537965	0.455194
0.5638	0.338587	0.61113	0.512928
0.473713	0.473219	0.662581	0.436018
0.414422	0.265075	0.36883	0.330642
0.438313	0.182419	0.655515	0.632676
0.403067	0.30473	0.53913	0.529679
0.439319	0.339765	0.492925	0.425386
0.36078	0.225915	0.448819	0.656443
0.408084	0.436549	0.503896	0.544509
0.439899	0.332238	0.592086	0.515831
0.406618	0.218673	0.402539	0.450812
0.362473	0.348084	0.46789	0.509023
0.391833	0.31867	0.479068	0.537012
0.553259	0.353548	0.393218	0.588672
0.338911	0.356108	0.364806	0.412456
0.391932	0.339664	0.365128	0.406973
0.328459	0.314505	0.426311	0.377766
0.316241	0.302692	0.463622	0.452711
0.475557	0.319225	0.587117	0.526793
0.429818	0.355041	0.437734	0.395114
0.432133	0.320888	0.546321	0.379457
0.346091	0.368708	0.570281	0.440564
0.488855	0.232271	0.372875	0.45836
0.624333	0.295976	0.466481	0.514231
0.469786	0.25001	0.450546	0.57694
0.470964	0.238243	0.434254	0.4918
0.363546	0.338505	0.441779	0.506309
0.409309	0.244281	0.465106	0.624324
0.551628	0.271606	0.383486	0.50946
0.441956	0.190472	0.393204	0.322789
0.460239	0.390514	0.365973	0.54321
0.328542	0.19705	0.599241	0.772198
0.477692	0.356648	0.42028	0.35898
