# Supplementary material for: A plant NLR receptor employs ABA central regulator PP2C-SnRK2 to activate antiviral immunity
Source: Nat Commun. 2024 Apr 13;15:3205. doi: 10.1038/s41467-024-47364-8 (PMC11016096; doi:10.1038/s41467-024-47364-8)
Supplement: Supplementary file 4 — Source Data [file 41467_2024_47364_MOESM4_ESM.zip › Source data/Supplementary Fig. 3.xlsx]

## Sheet: Supplementary Fig. 3a
Source data for Supplementary Figure 3a
NbABF2
YFP			YFP-NB
rep 1	rep 2	rep 3	rep 1	rep 2	rep 3
1.14352	1.04028	0.840635	3.45989	2.56602	2.27732

## Sheet: Supplementary Fig. 3b
Source data for Supplementary Figure 3b
NbABF4
YFP			YFP-NB
rep 1	rep 2	rep 3	rep 1	rep 2	rep 3
1.28677	1.05118	0.7393	2.33292	2.24367	2.35976

## Sheet: Supplementary Fig. 3c
Source data for Supplementary Figure 3c
NbRAB18
YFP			YFP-NB
rep 1	rep 2	rep 3	rep 1	rep 2	rep 3
2.50579	0.798726	0.499641	5.48605	5.7554	3.68052

## Sheet: Supplementary Fig. 3d
Source data for Supplementary Figure 3d
ABA Content (ng/g FW)
YFP			YFP-NB
rep 1	rep 2	rep 3	rep 1	rep 2	rep 3
34.6748	31.5483	32.1219	64.8489	75.8703	73.1712
