# Supplementary material for: A plant NLR receptor employs ABA central regulator PP2C-SnRK2 to activate antiviral immunity
Source: Nat Commun. 2024 Apr 13;15:3205. doi: 10.1038/s41467-024-47364-8 (PMC11016096; doi:10.1038/s41467-024-47364-8)
Supplement: Supplementary file 4 — Source Data [file 41467_2024_47364_MOESM4_ESM.zip › Source data/Supplementary Fig. 5.xlsx]

## Sheet: Supplementary Fig. 5b
Source data for Supplementary Figure 5b
NbABA2
TRV-GUS			TRV-NbABA2
rep 1	rep 2	rep 3	rep 1	rep 2	rep 3
1.00414	0.944979	1.05386	0.123269	0.147629	0.276411

## Sheet: Supplementary Fig. 5c
Source data for Supplementary Figure 5c
ABA Content (ng/g FW)
TRV-GUS			TRV-NbABA2
rep 1	rep 2	rep 3	rep 1	rep 2	rep 3
133.77	126.654	74.1547	20.1481	29.9527	37.1853

## Sheet: Supplementary Fig. 5d
Source data for Supplementary Figure 5d
NbABF2
TRV-GUS						TRV-NbABA2
Sw-5b			Sw-5b+NSm			Sw-5b			Sw-5b+NSm
rep 1	rep 2	rep 3	rep 1	rep 2	rep 3	rep 1	rep 2	rep 3	rep 1	rep 2	rep 3
1.42519	0.810207	0.866027	5.24827	4.01381	5.63067	0.638267	1.05932	1.47901	2.67962	3.40965	2.62033

## Sheet: Supplementary Fig. 5e
Source data for Supplementary Figure 5e
NbABF4
TRV-GUS						TRV-NbABA2
Sw-5b			Sw-5b+NSm			Sw-5b			Sw-5b+NSm
rep 1	rep 2	rep 3	rep 1	rep 2	rep 3	rep 1	rep 2	rep 3	rep 1	rep 2	rep 3
1.13356	0.535565	1.64719	4.9	5.92734	4.08408	1.09577	1.06488	0.857002	2.33722	3.01861	3.45809

## Sheet: Supplementary Fig. 5f
Source data for Supplementary Figure 5f
NbRAB18
TRV-GUS						TRV-NbABA2
Sw-5b			Sw-5b+NSm			Sw-5b			Sw-5b+NSm
rep 1	rep 2	rep 3	rep 1	rep 2	rep 3	rep 1	rep 2	rep 3	rep 1	rep 2	rep 3
0.999321	1.17369	0.85259	5.95214	6.6476	8.07811	1.02083	1.14999	0.851824	3.54396	2.80839	3.56364
