# Supplementary material for: A plant NLR receptor employs ABA central regulator PP2C-SnRK2 to activate antiviral immunity
Source: Nat Commun. 2024 Apr 13;15:3205. doi: 10.1038/s41467-024-47364-8 (PMC11016096; doi:10.1038/s41467-024-47364-8)
Supplement: Supplementary file 4 — Source Data [file 41467_2024_47364_MOESM4_ESM.zip › Source data/Supplementary Fig. 6.xlsx]

## Sheet: Supplementary Fig. 6a
Source data for Supplementary Figure 6a
NbABF2
NES-Sw-5b			NES-Sw-5b+NSm			NLS-Sw-5b			NLS-Sw-5b+NSm
rep 1	rep 2	rep 3	rep 1	rep 2	rep 3	rep 1	rep 2	rep 3	rep 1	rep 2	rep 3
1.08049	0.877887	1.05424	1.91362	1.90115	1.79836	0.886657	0.985426	1.14451	2.26084	2.10625	2.30281

## Sheet: Supplementary Fig. 6b
Source data for Supplementary Figure 6b
NbABF4
NES-Sw-5b			NES-Sw-5b+NSm			NLS-Sw-5b			NLS-Sw-5b+NSm
rep 1	rep 2	rep 3	rep 1	rep 2	rep 3	rep 1	rep 2	rep 3	rep 1	rep 2	rep 3
0.98472	1.2307	0.82515	2.17653	2.38014	2.00204	1.00686	0.922175	1.077	3.35098	3.80385	3.03914

## Sheet: Supplementary Fig. 6c
Source data for Supplementary Figure 6c
NbRAB18
NES-Sw-5b			NES-Sw-5b+NSm			NLS-Sw-5b			NLS-Sw-5b+NSm
rep 1	rep 2	rep 3	rep 1	rep 2	rep 3	rep 1	rep 2	rep 3	rep 1	rep 2	rep 3
0.885525	0.791749	1.4263	3.32391	4.05851	3.62436	0.654349	1.15498	1.32317	5.9265	4.63761	5.56618
