# Supplementary material for: A plant NLR receptor employs ABA central regulator PP2C-SnRK2 to activate antiviral immunity
Source: Nat Commun. 2024 Apr 13;15:3205. doi: 10.1038/s41467-024-47364-8 (PMC11016096; doi:10.1038/s41467-024-47364-8)
Supplement: Supplementary file 4 — Source Data [file 41467_2024_47364_MOESM4_ESM.zip › Source data/Supplementary Fig. 8.xlsx]

## Sheet: Supplementary Fig. 8b
Source data for Supplementary Figure 8b
SlABA2
TRV-GUS			TRV-SlABA2
rep 1	rep 2	rep 3	rep 1	rep 2	rep 3
0.935212	0.757919	1.41081	0.111213	0.114204	0.050873

## Sheet: Supplementary Fig. 8c
Source data for Supplementary Figure 8c
ABA Content (ng/g FW)
TRV-GUS			TRV-SlABA2
rep 1	rep 2	rep 3	rep 1	rep 2	rep 3
178.249	272.876	173.058	106.337	106.885	90.1095

## Sheet: Supplementary Fig. 8d
Source data for Supplementary Figure 8d
SlABF2
TRV-GUS						TRV-SlABA2
Mock			TSWV			Mock			TSWV
rep 1	rep 2	rep 3	rep 1	rep 2	rep 3	rep 1	rep 2	rep 3	rep 1	rep 2	rep 3
0.895877	0.69931	1.59618	8.02164	4.65296	7.77994	1.08107	0.867574	1.06621	3.31406	3.43736	4.22284

## Sheet: Supplementary Fig. 8e
Source data for Supplementary Figure 8e
SlRAB18
TRV-GUS						TRV-SlABA2
Mock			TSWV			Mock			TSWV
rep 1	rep 2	rep 3	rep 1	rep 2	rep 3	rep 1	rep 2	rep 3	rep 1	rep 2	rep 3
0.851125	0.77249	1.52094	19.8027	20.8401	25.9447	1.48368	0.63472	1.06188	8.70578	7.39245	10.9202

## Sheet: Supplementary Fig. 8f
Source data for Supplementary Figure 8f
SlTAS14
TRV-GUS						TRV-SlABA2
Mock			TSWV			Mock			TSWV			TRV-GUS
rep 1	rep 2	rep 3	rep 1	rep 2	rep 3	rep 1	rep 2	rep 3	rep 1	rep 2	rep 3		P value
1.63778	0.959471	0.636373	49.1839	46.8224	48.0014	1.31311	1.1225	0.678439	16.4457	8.95424	12.9068	Mock&TSWV	3.76166e-07
